# Supplementary material for: Hirudo verbana Microbiota Dynamics: A Key Factor in Hirudotherapy-Related Infections?
Source: Microorganisms. 2025 Apr 16;13(4):918. doi: 10.3390/microorganisms13040918 (PMC12029263; doi:10.3390/microorganisms13040918)
Supplement: Supplementary file 1 [file microorganisms-13-00918-s001.zip]

Archive with 1 entries (1 files):
- microorganisms-3572399-supplementary.pdf
